# Supplementary material for: Serum Lactate Dehydrogenase Level One Week after Admission Is the Strongest Predictor of Prognosis of COVID-19: A Large Observational Study Using the COVID-19 Registry Japan
Source: Viruses. 2023 Mar 2;15(3):671. doi: 10.3390/v15030671 (PMC10058713; doi:10.3390/v15030671)
Supplement: Supplementary file 1 [file viruses-15-00671-s001.zip]

Archive with 1 entries (1 files):
- viruses-2212674-supplementary.pdf
